# Supplementary material for: A consensus framework map of durum wheat (Triticum durum Desf.) suitable for linkage disequilibrium analysis and genome-wide association mapping
Source: BMC Genomics. 2014 Oct 7;15(1):873. doi: 10.1186/1471-2164-15-873 (PMC4287192; doi:10.1186/1471-2164-15-873)
Supplement: Supplementary file 2 — Additional file 2: Table S1: List of the markers included in the consensus linkage map. The markers included in the consensus interpolated map are reported together with their chromosome and map distances. Anchor (common) markers are highlighted in bold. Unique (singleton) markers projected onto the consensus from single specific maps are reported together with the indication of the specific maps (cell background colours). (XLSX 84 KB) [file 12864_2014_6782_MOESM2_ESM.xlsx]

## Sheet: Foglio1
A consensus framework map of durum wheat (Triticum durum Desf.) suitable for linkage disequilibrium analysis and genome-wide association mapping
Marco Maccaferri1,6 §, Maria Angela Cane’1, Maria C Sanguineti1, Silvio Salvi1, Chiara Colalongo1, Andrea Massi2, Fran Clarke3, Ron Knox3, Curtis Pozniak4, John M Clarke4, Tzion Fahima5, Jorge Dubcovsky6,7, Steven Xu8, Karim Ammar9, Ildikó Karsai10, Gyula Vida10, Roberto Tuberosa1
Table S1. List of the markers included in the consensus linkage map
				LEGENDA
MARKER NAME	cM	MARKER STATUS		KxS				Unique marker projected onto the consensus map from Kofa × Svevo
gdm33-1A+	-13.6	singleton
cfa2153-1A+	-3.8	singleton		CxL				Unique marker projected onto the consensus map from Colosseo × Lloyd
gwm33-1A	-1.1	singleton
wPt-731846-1A	-0.7	singleton		MxC				Unique marker projected onto the consensus map from Meridiano × Claudio
wPt-665375-1A	-0.7	singleton
wPt-730187-1A	-0.7	singleton		SxL				Unique marker projected onto the consensus map from Simeto × Levante
gwm136-1A#	0	ANCHOR (COMMON) MARKER
wPt-2527-1A#	1.2	ANCHOR (COMMON) MARKER		LxG				Unique marker projected onto the consensus map from Langdon × G18-16
wPt-7296-1A	1.2	singleton
wPt-0196-1A	1.2	singleton		KxU				Unique marker projected onto the consensus map from Kofa × UC1113
kbo-0228-1A	1.8	singleton
wPt-0595-1A	1.8	singleton		8 additional maps				Unique marker projected onto the consensus map from 8 additional double haploid and published maps (see Materials and Methods Section)
wPt-665864-1A	2	singleton
wPt-6564-1A	2.2	singleton
wPt-6280-1A#	2.7	ANCHOR (COMMON) MARKER
wPt-665724-1A	2.7	singleton
wPt-1924-1A	2.7	singleton
cfd15-1A+	2.9	singleton
wPt-6709-1A	4.5	singleton
wPt-5876-1A	4.5	singleton
377889-1A	4.5	singleton
wPt-1167-1A	4.5	singleton
kbo-0287-1A	4.5	singleton
wPt-8770-1A	4.8	singleton
wPt-9752-1A	5.1	singleton
wPt-3870-1A#	6.5	ANCHOR (COMMON) MARKER
wPt-4177-1A#	7.2	ANCHOR (COMMON) MARKER
wPt-729972-1A	7.2	singleton
wPt-667180-1A	7.2	singleton
wPt-731843-1A	9.8	singleton
wPt-671698-1A	9.8	singleton
wPt-6882-1A	12.4	singleton
wPt-4735-1A	12.4	singleton
kbo-0301-1A	12.6	singleton
tPt-5413-1A	13.1	singleton
wmc818-1A	14.4	singleton
wmc336-1A	15	singleton
wPt-734027-1A	15.6	singleton
wPt-731476-1A	15.6	singleton
wmc95-1A#	18.6	ANCHOR (COMMON) MARKER
wmc329-1A	19	singleton
cfa2158-1A	19	singleton
wmc24-1A#	28.2	ANCHOR (COMMON) MARKER
barc148-1A	28.2	singleton
barc1054-1A+	28.2	singleton
wPt-3698-1A	30	singleton
gwm772-1A	31.2	singleton
barc119-1A+	32.3	singleton
wmc469-1A#	45.7	ANCHOR (COMMON) MARKER
wmc333-1A+	45.7	singleton
cfd59-1A+	45.7	singleton
barc145-1A	46.2	singleton
cfd30-1A+	46.2	singleton
gwm469-1A	46.5	singleton
wPt-4886-1A#	46.8	ANCHOR (COMMON) MARKER
wPt-5411-1A	46.8	singleton
gwm164-1A#	47.1	ANCHOR (COMMON) MARKER
wmc183-1A	47.1	singleton
wmc826-1A+	47.1	singleton
wmc120-1A	50.19	singleton
wPt-731018-1A	51.78	singleton
cfa2129-1A#	0	ANCHOR (COMMON) MARKER
ubc835a-1A+	0.5	singleton
wPt-6505-1A	2.5	singleton
wPt-0011-1A	2.5	singleton
wPt-8882-1A	2.5	singleton
kbo-0434-1A	2.5	singleton
wPt-11558-1A	13.8	singleton
wPt-4658-1A#	14.4	ANCHOR (COMMON) MARKER
dupw38-1A#	16.2	ANCHOR (COMMON) MARKER
BE443588_204-1A	16.6	singleton
gwm633-1A	17	singleton
cfa2147-1A#	19.3	ANCHOR (COMMON) MARKER
barc213-1A#	19.3	ANCHOR (COMMON) MARKER
wmc716-1A#	19.3	ANCHOR (COMMON) MARKER
306333-1A	20.9	singleton
CA594434-1A+	29.2	singleton
TC91645-1A+	30.4	singleton
cfa2219-1A#	30.9	ANCHOR (COMMON) MARKER
wmc254-1A#	30.9	ANCHOR (COMMON) MARKER
gwm497-1A#	31.5	ANCHOR (COMMON) MARKER
gwm99-1A#	31.5	ANCHOR (COMMON) MARKER
wPt-4399-1A	34	singleton
wmc59-1A	37.5	singleton
wPt-11572-1A	49.5	singleton
kbo-0128-1A	52.3	singleton
barc158b-1A	53.5	singleton
barc158a-1A#	54.3	ANCHOR (COMMON) MARKER
gwm750-1A#	54.5	ANCHOR (COMMON) MARKER
gwm1139-1A#	54.7	ANCHOR (COMMON) MARKER
barc211-1A	54.7	singleton
barc287-1A	55.2	singleton
barc17-1A+	57	singleton
		singleton
		singleton
		singleton
wPt-0983-1B	-7.9	singleton
gwm550-1B	-7	singleton
wPt-0308-1B	-7	singleton
barc128b-1B	-3.5	singleton
gwm33-1B	-3	singleton
gwm264-1B+	-3	singleton
wmc49-1B	-1	singleton
wPt-2654-1B+	-0.9	singleton
gwm374-1B#	0	ANCHOR (COMMON) MARKER
wmc85a-1B#	0.2	ANCHOR (COMMON) MARKER
wPt-8627-1B	1.2	singleton
wPt-3007-1B+	1.2	singleton
wPt-0655-1B#	1.2	ANCHOR (COMMON) MARKER
wPt-5006-1B	2.1	singleton
wPt-6592-1B#	2.5	ANCHOR (COMMON) MARKER
wPt-3753-1B#	2.5	ANCHOR (COMMON) MARKER
wPt-5347-1B#	2.5	ANCHOR (COMMON) MARKER
372481-1B	2.5	singleton
372596-1B	2.5	singleton
wPt-741980-1B	2.5	singleton
tPt-5413-1B	3.5	singleton
wPt-1139-1B	4.8	singleton
barc128-1B	5	singleton
wPt-2949-1B	5.9	singleton
wPt-7129-1B	5.9	singleton
barc312-1B+	7.8	singleton
kbo-0016-1B	8.7	singleton
wPt-0655-1B+	9.2	singleton
wPt-8744-1B+	10.7	singleton
wPt-1981-1B	10.9	singleton
cfa2158b-1B	11.4	singleton
wPt-4726-1B#	11.6	ANCHOR (COMMON) MARKER
wPt-8971-1B#	11.6	ANCHOR (COMMON) MARKER
wPt-3889-1B	11.7	singleton
wPt-741749-1B	12.2	singleton
tPt-7183-1B	12.2	singleton
wPt-3582-1B	12.7	singleton
wPt-740789-1B	12.7	singleton
wPt-4605-1B	12.7	singleton
wPt-668069-1B	12.7	singleton
wPt-741676-1B	12.7	singleton
wPt-731196-1B	13.1	singleton
wPt-2999-1B	13.1	singleton
tPt-8831-1B	13.1	singleton
wmc406-1B	13.6	singleton
wPt-2597-1B	14.9	singleton
wPt-3819-1B	14.9	singleton
wPt-9767-1B	15.6	singleton
gwm1100-1B	16.3	singleton
ksuE18-1B	16.5	singleton
wmc193-1B	16.5	singleton
wPt-8716-1B	16.9	singleton
kbo-0014-1B	17.5	singleton
kbo-0103-1B	17.5	singleton
wPt-733882-1B	18	singleton
wPt-8682-1B	18.9	singleton
wPt-1684-1B+	19.2	singleton
wPt-5385-1B	20.6	singleton
wPt-2744-1B	20.6	singleton
wPt-2706-1B	20.6	singleton
wPt-7242-1B	20.6	singleton
wPt-5562-1B	20.6	singleton
wmc500a-1B#	20.8	ANCHOR (COMMON) MARKER
kbo-0312-1B	22.2	singleton
wmc230-1B#	22.6	ANCHOR (COMMON) MARKER
barc8-1B#	22.6	ANCHOR (COMMON) MARKER
gwm752a-1B	22.8	singleton
wPt-5899-1B	23.1	singleton
wPt-4729-1B	23.1	singleton
wPt-1876-1B	23.1	singleton
barc119-1B	24	singleton
wPt-0974-1B	24.7	singleton
wPt-1911-1B	25.1	singleton
wPt-9864-1B	25.1	singleton
kbo-0386-1B	25.1	singleton
wmc619-1B+	25.1	singleton
gwm413-1B#	26.1	ANCHOR (COMMON) MARKER
wPt-1374-1B	26.2	singleton
wPt-4133-1B	26.3	singleton
wPt-6325-1B	26.3	singleton
gwm11-1B	26.4	singleton
wPt-2694-1B	27.2	singleton
gwm273-1B	27.5	singleton
wmc626-1B	27.8	singleton
cfd59-1B+	27.8	singleton
barc137-1B+	27.8	singleton
wmc546-1B+	27.8	singleton
barc120-1B+	27.8	singleton
wPt-11532-1B	28.1	singleton
wPt-9283-1B	28.6	singleton
wmc85b-1B#	29.4	ANCHOR (COMMON) MARKER
cfd65-1B	29.5	singleton
wPt-4728-1B+	29.6	singleton
gwm903-1B	30	singleton
gwm18-1B	30.2	singleton
wmc269-1B+	30.2	singleton
barc23-1B+	30.2	singleton
gwm926-1B	31.1	singleton
BE500714_237-1B	31.3	singleton
barc240-1B#	31.6	ANCHOR (COMMON) MARKER
BE443797_436-1B	31.6	singleton
gwm1120-1B	32.3	singleton
barc187-1B+	32.4	singleton
gwm759-1B	32.7	singleton
gwm762-1B	32.9	singleton
gwm947-1B#	33.3	ANCHOR (COMMON) MARKER
wmc500b-1B	33.3	singleton
wmc31-1B+	34	singleton
ksum28-1B	36.6	singleton
ubc812.1-1B+	37	singleton
wPt-8168-1B	40	singleton
gwm456-1B+	40.3	singleton
wmc156-1B+	40.3	singleton
kbo-0303-1B	41	singleton
kbo-0082-1B	41.4	singleton
wPt-6832-1B+	42.2	singleton
wPt-2389-1B	42.9	singleton
gwm131-1B#	43.5	ANCHOR (COMMON) MARKER
barc181-1B#	43.7	ANCHOR (COMMON) MARKER
gwm24-1B+	43.7	singleton
wPt-3451-1B#	43.9	ANCHOR (COMMON) MARKER
barc302-1B	45.4	singleton
wmc694-1B	47.2	singleton
wmc216-1B+	50.6	singleton
wmc419-1B	53.6	singleton
wPt-5485-1B	53.6	singleton
wPt-3566-1B	53.6	singleton
wmc664-1B	55.8	singleton
wPt-9937-1B+	57.9	singleton
wPt-11513-1B	63.5	singleton
gwm582b-1B+	64.1	singleton
gdm101-1B+	65.3	singleton
psr162-1B	65.5	singleton
wPt-5235-1B+	68.3	singleton
wPt-6042-1B	69	singleton
kbo-0425-1B	69.3	singleton
cfa2129-1B#	71.4	ANCHOR (COMMON) MARKER
GluB1-1B	71.4	singleton
barc162-1B+	72.4	singleton
gpw93013-1B	72.6	singleton
barc61-1B#	72.8	ANCHOR (COMMON) MARKER
wPt-6690-1B#	73.8	ANCHOR (COMMON) MARKER
wPt-8280-1B	73.8	singleton
wPt-0506-1B#	75	ANCHOR (COMMON) MARKER
wPt-0202-1B	75	singleton
wPt-3227-1B	75	singleton
cfd48-1B#	75.8	ANCHOR (COMMON) MARKER
wPt-3579-1B	77.3	singleton
wPt-0705-1B+	77.3	singleton
CA651264-1B+	78	singleton
ksum219-1B+	78.8	singleton
wPt-5011-1B+	82.5	singleton
gwm806-1B#	89.2	ANCHOR (COMMON) MARKER
wmc134-1B	89.2	singleton
rPt-7906-1B#	90.2	ANCHOR (COMMON) MARKER
kbo-0203-1B	90.8	singleton
wPt-4465-1B	91.2	singleton
wPt-1247-1B#	91.7	ANCHOR (COMMON) MARKER
wPt-8251-1B	91.7	singleton
wPt-2675-1B	91.7	singleton
wPt-9409-1B#	91.9	ANCHOR (COMMON) MARKER
wPt-1818-1B#	91.9	ANCHOR (COMMON) MARKER
ksum76a-1B+	92.6	singleton
tPt-7980-1B+	99.5	singleton
gwm153-1B#	101.4	ANCHOR (COMMON) MARKER
barc81-1B#	101.6	ANCHOR (COMMON) MARKER
kbo-0175-1B	101.6	singleton
gwm274-1B+	101.6	singleton
kbo-0199-1B	102	singleton
wPt-2257-1B	102	singleton
kbo-0200-1B	102	singleton
BE419757-1B+	102.5	singleton
CA679329B-1B+	103.3	singleton
wPt-1403-1B+	103.4	singleton
gwm268-1B#	104.1	ANCHOR (COMMON) MARKER
gwm124-1B#	105.7	ANCHOR (COMMON) MARKER
barc188-1B#	105.7	ANCHOR (COMMON) MARKER
wPt-0459-1B	105.7	singleton
gwm544-1B+	106	singleton
gwm735-1B#	107.6	ANCHOR (COMMON) MARKER
wPt5061-1B+	110.7	singleton
wPt5907-1B+	114.7	singleton
TC81688-1B+	116.7	singleton
wPt4688-1B+	118.3	singleton
rPt5412-1B+	120.8	singleton
cfa2147-1B	133.4	singleton
kbo-0034-1B	133.4	singleton
cfa2219-1B+	135	singleton
wmc44-1B#	140	ANCHOR (COMMON) MARKER
wPt-5217-1B	140.9	singleton
wmc830-1B	141.3	singleton
wPt-4702-1B	141.5	singleton
wPt-4361-1B	142.3	singleton
kbo-0254-1B#	148.2	ANCHOR (COMMON) MARKER
wPt-664703-1B	148.5	singleton
wPt-664593-1B	148.5	singleton
wPt-1672-1B	148.5	singleton
wPt-1786-1B	148.5	singleton
tPt-6091-1B	148.8	singleton
wPt-11517-1B	149.2	singleton
wPt-1973-1B#	149.8	ANCHOR (COMMON) MARKER
wPt-4651-1B+	150.3	singleton
wPt-1770-1B	150.9	singleton
wPt-1313-1B	150.9	singleton
gwm818-1B	151.3	singleton
kbo-0407-1B	152.7	singleton
wPt-6142-1B#	153.8	ANCHOR (COMMON) MARKER
wPt-3950-1B#	153.8	ANCHOR (COMMON) MARKER
wPt-734314-1B	153.8	singleton
wPt-5915-1B#	154.8	ANCHOR (COMMON) MARKER
kbo-0260-1B	154.8	singleton
wPt-2180-1B	154.8	singleton
wPt-2968-1B	154.8	singleton
wPt-2384-1B+	154.8	singleton
wPt-4497-1B	154.9	singleton
kbo-0135-1B	154.9	singleton
wPt-3954-1B	154.9	singleton
gwm1139-1B	155.8	singleton
kbo-0211-1B	156.4	singleton
kbo-0051-1B	156.4	singleton
barc1138-2A+	-3.2	singleton
barc212-2A#	0	ANCHOR (COMMON) MARKER
wmc407-2A#	0.4	ANCHOR (COMMON) MARKER
barc124-2A	1.3	singleton
gwm636-2A#	2.6	ANCHOR (COMMON) MARKER
wPt-7049-2A#	2.6	ANCHOR (COMMON) MARKER
wmc382-2A	2.7	singleton
wPt-4197-2A#	2.9	ANCHOR (COMMON) MARKER
tPt-1041-2A#	2.9	ANCHOR (COMMON) MARKER
wPt-4533-2A#	2.9	ANCHOR (COMMON) MARKER
kbo-0102-2A#	2.9	ANCHOR (COMMON) MARKER
wPt-5647-2A#	2.9	ANCHOR (COMMON) MARKER
wPt-2401-2A	2.9	singleton
kbo-0395-2A	2.9	singleton
wPt-6245-2A#	3.1	ANCHOR (COMMON) MARKER
kbo-0295-2A	3.1	singleton
kbo-0010-2A	3.1	singleton
wPt-744759-2A	3.1	singleton
wPt-741412-2A	3.1	singleton
wPt-667588-2A	3.1	singleton
kbo-0351-2A	3.4	singleton
barc128-2A+	3.9	singleton
wmc667-2A	4.1	singleton
wPt-2222-2A	4.8	singleton
wPt-5027-2A	4.8	singleton
wPt-8328-2A	4.8	singleton
wPt-6205-2A+	4.8	singleton
cfd36-2A	5	singleton
wPt-666658-2A	5.8	singleton
kbo-0247-2A#	7.1	ANCHOR (COMMON) MARKER
wmc630-2A	7.1	singleton
wmc25b-2A+	11.8	singleton
wPt-9624-2A#	13.8	ANCHOR (COMMON) MARKER
wPt-7626-2A#	13.8	ANCHOR (COMMON) MARKER
wPt-4021-2A+	14.8	ANCHOR (COMMON) MARKER
wmc25-2A+	15.6	singleton
tPt-5584-2A	17.4	singleton
wmc636-2A+	17.9	singleton
wPt-5839-2A	18.7	singleton
gwm71a-2A#	26.4	ANCHOR (COMMON) MARKER
wmc177-2A#	29.2	ANCHOR (COMMON) MARKER
Ppd-A1-2A	33.1	singleton
wmc602-2A+	33.4	singleton
cfa2201-2A#	35.7	ANCHOR (COMMON) MARKER
gwm1198-2A#	36.3	ANCHOR (COMMON) MARKER
wPt-7026-2A#	37.6	ANCHOR (COMMON) MARKER
wmc453-2A	49.2	singleton
wmc522-2A#	50.1	ANCHOR (COMMON) MARKER
gwm1115-2A	55.1	singleton
gwm122-2A#	58.8	ANCHOR (COMMON) MARKER
wmc296-2A#	58.8	ANCHOR (COMMON) MARKER
gwm4-2A+	62.6	singleton
gwm339-2A#	63.9	ANCHOR (COMMON) MARKER
barc309-2A	64.9	singleton
gwm275-2A#	65.4	ANCHOR (COMMON) MARKER
gwm515-2A	69	singleton
gwm95-2A#	69.6	ANCHOR (COMMON) MARKER
gwm249-2A	69.6	singleton
gwm425-2A	70.7	singleton
wmc51cd-2A+	70.7	singleton
wPt-8621-2A+	70.8	singleton
wPt-6274-2A+	71	singleton
gwm372-2A#	72.1	ANCHOR (COMMON) MARKER
wPt-1203-2A	72.1	singleton
cfa2164-2A	72.1	singleton
barc353-2A	72.1	singleton
gwm630-2A+	72.1	singleton
kbo-0375-2A	72.7	singleton
kbo-0067-2A	72.7	singleton
kbo-0062-2A	72.7	singleton
kbo-0045-2A	72.7	singleton
kbo-0381-2A	72.7	singleton
gwm1045-2A#	73	ANCHOR (COMMON) MARKER
barc10-2A	73	singleton
cfa2263-2A#	73.7	ANCHOR (COMMON) MARKER
gdm101-2A+	73.7	singleton
gwm558-2A	74.1	singleton
wPt-8826-2A	74.9	singleton
gwm71b-2A#	77.1	ANCHOR (COMMON) MARKER
barc220-2A	77.1	singleton
gwm473-2A	77.9	singleton
wmc401-2A	78.2	singleton
gwm304-2A+	78.4	singleton
wPt-8216-2A	80.1	singleton
gwm328-2A	81.3	singleton
TC81096-2A+	84.2	singleton
wmc746-2A+	101.7	singleton
cfa2043-2A+	101.7	singleton
kbo-0001-2A	-26.5	singleton
kbo-0173-2A	-26.5	singleton
gwm294-2A#	-21.5	singleton
wPt-0015-2A	-7.4	singleton
wPt-3865-2A	-7.4	singleton
gwm1070-2A	-1	singleton
wPt-1320-2A#	0	ANCHOR (COMMON) MARKER
kbo-0161-2A#	0	ANCHOR (COMMON) MARKER
wPt-1108-2A	2.4	singleton
gdm93-2A#	7.3	ANCHOR (COMMON) MARKER
gwm526-2A	7.3	singleton
cfd251-2A#	7.7	ANCHOR (COMMON) MARKER
wPt-9793-2A#	9.1	ANCHOR (COMMON) MARKER
wPt-9277-2A#	9.1	ANCHOR (COMMON) MARKER
kbo-0222-2A	11.2	singleton
cfa2086-2A#	12.6	ANCHOR (COMMON) MARKER
gwm311-2A#	15	ANCHOR (COMMON) MARKER
gwm1136-2A	15	singleton
wPt-1615-2A+	16.7	singleton
wPt-9797-2A#	16.7	ANCHOR (COMMON) MARKER
wPt-2858-2A	16.7	singleton
wPt-9586-2A	16.7	singleton
wmc658-2A	17.5	singleton
wPt-3286-2A	18.2	singleton
wmc445-2A	18.2	singleton
wPt-7649a-2A	18.2	singleton
wPt-7739-2A#	20.3	ANCHOR (COMMON) MARKER
wPt-665889-2A	20.3	singleton
wPt-667895-2A	20.3	singleton
wPt-744006-2A	20.3	singleton
wPt-799683-2A	20.3	singleton
wPt-664140-2A	20.3	singleton
gwm265-2A#	20.8	ANCHOR (COMMON) MARKER
wPt-5887-2A#	20.8	ANCHOR (COMMON) MARKER
wPt-0825-2A#	20.8	ANCHOR (COMMON) MARKER
wPt-4861-2A	20.8	singleton
wPt-5850-2A	20.8	singleton
tPt-2163-2A	20.8	singleton
wPt-669355-2A	20.8	singleton
wPt-741201-2A	20.8	singleton
barc122-2A#	21.1	ANCHOR (COMMON) MARKER
wPt-741584-2A	21.1	singleton
wPt-800788-2A	21.1	singleton
wPt-3281-2A	21.3	singleton
wPt-1499-2A#	22	ANCHOR (COMMON) MARKER
wPt-2696-2A	22	singleton
wPt-8403-2A	22.3	singleton
wPt-6064-2A#	22.9	ANCHOR (COMMON) MARKER
wPt-741208-2A	22.9	singleton
wPt-667485-2A	22.9	singleton
wPt-7765-2A	22.9	singleton
wPt-0623-2A	22.9	singleton
wPt-7649b-2A	22.9	singleton
tPt-6105-2A#	24.9	ANCHOR (COMMON) MARKER
wmc382-2B	-7.4	singleton
wPt-3517-2B	-6.1	singleton
wPt-8737-2B	-5.6	singleton
wPt-0100-2B	-5.3	singleton
kbo-0190-2B	-2.6	singleton
wmc764-2B	-1.6	singleton
wmc661-2B#	0	ANCHOR (COMMON) MARKER
gwm210-2B#	0.8	ANCHOR (COMMON) MARKER
wmc489-2B#	0.8	ANCHOR (COMMON) MARKER
wPt-7970-2B#	2.9	ANCHOR (COMMON) MARKER
117413-2B	2.9	singleton
barc124-2B+	2.9	singleton
kbo-0089-2B#	3.8	ANCHOR (COMMON) MARKER
wPt-5738-2B	3.8	singleton
gwm614-2B	4.3	singleton
barc35-2B#	4.4	ANCHOR (COMMON) MARKER
kbo-0090-2B	4.4	singleton
wPt-1842-2B+	4.5	singleton
wPt-3592-2B	5.1	singleton
wPt-2106-2B#	6.9	ANCHOR (COMMON) MARKER
wPt-671778-2B	7.2	singleton
wPt-3547-2B	7.4	singleton
wPt-1601-2B	7.6	singleton
kbo-0171-2B#	7.8	ANCHOR (COMMON) MARKER
kbo-0196-2B	7.8	singleton
wPt-9958-2B	9.7	singleton
wPt-11501-2B	17.5	singleton
wmc25a-2B+	19.6	singleton
wmc257-2B+	20.5	singleton
wmc154-2B	22.3	singleton
barc10-2B+	23.2	singleton
wmc213-2B	23.5	singleton
wPt-7666-2B	24.1	singleton
wmc243-2B#	24.5	ANCHOR (COMMON) MARKER
wPt-9169-2B	24.5	singleton
tPt-4627-2B	25.9	singleton
758366-2B	25.9	singleton
wPt-8404-2B#	26.9	ANCHOR (COMMON) MARKER
wmc25-2B	26.9	singleton
wmc112-2B+	27.3	singleton
wPt-4664-2B	32.1	singleton
wPt-11518-2B	33.9	singleton
wPt-7932-2B	37.8	singleton
wPt-8097-2B	38.9	singleton
wPt-3561-2B#	40.7	ANCHOR (COMMON) MARKER
wPt-6932-2B	41.4	singleton
wPt-7158-2B#	42.2	ANCHOR (COMMON) MARKER
wPt-9668-2B	42.2	singleton
barc318-2B	42.5	singleton
wPt-743545-2B	45.2	singleton
wPt-5513-2B	45.2	singleton
wPt-5788-2B#	45.3	ANCHOR (COMMON) MARKER
wPt-4195-2B	46.1	singleton
gwm1198-2B	47.1	singleton
wPt-2600-2B#	47.7	ANCHOR (COMMON) MARKER
wPt-7320-2B	47.7	singleton
kbo-0304-2B	47.9	singleton
kbo-0305-2B	47.9	singleton
wPt-5672-2B#	49	ANCHOR (COMMON) MARKER
wPt-5556-2B#	49.2	ANCHOR (COMMON) MARKER
wPt-7757-2B#	49.2	ANCHOR (COMMON) MARKER
wPt-4125-2B#	49.2	ANCHOR (COMMON) MARKER
wPt-6192-2B	49.2	singleton
wmc770-2B	49.2	singleton
wPt-6199-2B#	53.5	ANCHOR (COMMON) MARKER
gwm429-2B#	53.5	ANCHOR (COMMON) MARKER
cfa2201-2B	53.5	singleton
wmc597-2B	54.4	singleton
BQ168780_769-2B	54.4	singleton
BM140538_39-2B	55.6	singleton
wPt-671945-2B	56.3	singleton
wPt-8583-2B#	56.8	ANCHOR (COMMON) MARKER
wPt-8492-2B	56.8	singleton
kbo-0013-2B	56.8	singleton
wmc453-2B+	56.8	singleton
wPt-0615-2B+	57.3	singleton
wPt-1064-2B#	57.3	ANCHOR (COMMON) MARKER
wPt-2120-2B	57.5	singleton
wmc35-2B	57.9	singleton
cnl158-2B	57.9	singleton
barc7-2B+	57.9	singleton
gwm410-2B#	58.2	ANCHOR (COMMON) MARKER
kbo-0380-2B#	58.2	ANCHOR (COMMON) MARKER
kbo-0119-2B	58.2	singleton
wPt-666389-2B	58.4	singleton
wPt-2314-2B#	59.6	ANCHOR (COMMON) MARKER
gwm148-2B#	59.6	ANCHOR (COMMON) MARKER
gwm128-2B	59.8	singleton
wPt-0408-2B#	60	ANCHOR (COMMON) MARKER
wPt-7779-2B+	60	singleton
wPt-6477-2B#	60.9	ANCHOR (COMMON) MARKER
barc183-2B#	61.4	ANCHOR (COMMON) MARKER
wPt-9316-2B#	61.7	ANCHOR (COMMON) MARKER
wPt-0724-2B#	61.9	ANCHOR (COMMON) MARKER
wPt-666987-2B	61.9	singleton
wmc434-2B	63.6	singleton
barc13-2B+	64.9	singleton
barc55-2B#	65.5	ANCHOR (COMMON) MARKER
barc40-2B	65.5	singleton
kbo-0350-2B	66.4	singleton
cfd11-2B+	67	singleton
wmc27-2B	84.6	singleton
wmc474-2B	88.1	singleton
gwm374-2B	90.6	singleton
barc230-2B	93	singleton
wmc272-2B	94.5	singleton
barc1027-2B+	94.5	singleton
wPt-2664-2B	96.2	singleton
wmc477-2B	96.3	singleton
gwm55a-2B	96.5	singleton
wmc265-2B#	97.6	ANCHOR (COMMON) MARKER
gwm55b-2B	98.2	singleton
barc91-2B+	98.8	singleton
gwm1177-2B	99.2	singleton
barc167-2B+	101.8	singleton
barc169-2B+	104.7	singleton
wmc102-2B+	111.2	singleton
gwm55-2B+	111.2	singleton
kbo-0033-2B	113.9	singleton
barc128-2B+	116.1	singleton
wmc441-2B	131	singleton
gwm120-2B+	131	singleton
cfa2043-2B+	131	singleton
wPt-1140-2B#	133.4	ANCHOR (COMMON) MARKER
gwm388-2B+	133.8	singleton
barc101-2B#	136.2	ANCHOR (COMMON) MARKER
kbo-0145-2B#	137.8	ANCHOR (COMMON) MARKER
gwm1249-2B#	139.4	ANCHOR (COMMON) MARKER
wPt-3042-2B	139.9	singleton
wmc16-2B	139.9	singleton
wPt-2430-2B#	140.9	ANCHOR (COMMON) MARKER
wPt-8697-2B	140.9	singleton
wmc175-2B#	141.4	ANCHOR (COMMON) MARKER
wPt-0794-2B	141.4	singleton
wPt-669681-2B	141.4	singleton
wPt-730172-2B	141.4	singleton
gwm16-2B+	141.4	singleton
wPt-0215-2B	142.3	singleton
wPt-8569-2B	142.9	singleton
wPt-0094-2B	142.9	singleton
wPt-0906-2B+	143.3	singleton
wPt-7317-2B+	143.3	singleton
kbo-0431-2B	143.8	singleton
wPt-11586-2B	146.2	singleton
gwm47-2B	146.7	singleton
wPt-11561-2B	147.7	singleton
wPt-8460-2B#	148.4	ANCHOR (COMMON) MARKER
wPt-3929-2B	148.4	singleton
wPt-800425-2B	148.4	singleton
wPt-800707-2B	148.4	singleton
gwm877-2B	149	singleton
wPt-1294-2B	149.2	singleton
wPt-9654-2B+	149.2	singleton
wPt-0189-2B+	149.2	singleton
wPt-8340-2B+	149.2	singleton
wPt-9350-2B#	150.1	ANCHOR (COMMON) MARKER
wPt-0489-2B#	150.4	ANCHOR (COMMON) MARKER
wPt-3651-2B	150.6	singleton
wPt-1646-2B	152.8	singleton
wPt-7305-2B	153.9	singleton
wPt-0694-2B	156.3	singleton
gwm4947-2B	156.5	singleton
wPt-5242-2B	156.7	singleton
kbo-0333-2B#	157	ANCHOR (COMMON) MARKER
gwm1300-2B#	157.4	ANCHOR (COMMON) MARKER
wmc332-2B#	162.2	ANCHOR (COMMON) MARKER
wPt-3755-2B	162.9	singleton
gpw4043-2B	164.6	singleton
wPt-9257-2B	168.5	singleton
wPt-0697-2B	168.5	singleton
gwm1070-2B#	169.5	ANCHOR (COMMON) MARKER
wPt-4223-2B	169.5	singleton
wPt-5989-2B#	170.9	ANCHOR (COMMON) MARKER
wPt-9190-2B	171.6	singleton
wPt-7004-2B#	174.9	ANCHOR (COMMON) MARKER
wPt-2415-2B	174.9	singleton
wPt-0510-2B	174.9	singleton
wPt-2622-2B	185.7	singleton
wPt-744181-2B	185.7	singleton
gwm1354-2B	200.7	singleton
wmc659-2B+	202.8	singleton
gwm526-2B+	202.8	singleton
gdm93-2B+	202.8	singleton
gwm4020-2B	205.1	singleton
gwm4888-2B	205.4	singleton
gwm1399-2B	208.3	singleton
CK162551-2B	215.6	singleton
gwm4110-2B	216.5	singleton
gwm1027-2B	216.5	singleton
gpw4474-2B	216.5	singleton
gwm1325-2B	216.5	singleton
CJ577969-2B	216.8	singleton
304741-2B	217.3	singleton
gwm846-2B	217.7	singleton
BG313362-2B	218.1	singleton
wPt-6522-2B#	219	ANCHOR (COMMON) MARKER
wPt-3701-2B	219	singleton
wPt-0049-2B#	219.8	ANCHOR (COMMON) MARKER
wPt-3378-2B	219.8	singleton
wPt-6973-2B+	219.8	ANCHOR (COMMON) MARKER
wPt-8916-2B+	219.8	ANCHOR (COMMON) MARKER
tPt-1366-2B+	219.8	ANCHOR (COMMON) MARKER
gwm4828-2B#	220	ANCHOR (COMMON) MARKER
rPt-6122-2B+	220.5	ANCHOR (COMMON) MARKER
wPt-2135-2B#	220.5	ANCHOR (COMMON) MARKER
wPt-7360-2B#	220.5	ANCHOR (COMMON) MARKER
wPt-3705-2B	220.5	singleton
wPt-5009-2B	220.5	singleton
wPt-4773-2B	220.5	singleton
wPt-9136-2B	220.5	singleton
wPt-2274-2B	220.5	singleton
wPt-6775-2B+	220.5	ANCHOR (COMMON) MARKER
wPt-2850-2B+	220.5	ANCHOR (COMMON) MARKER
wPt-2724-2B	220.8	singleton
wPt-6643-2B	221.8	singleton
wPt-2929-2B#	224.1	ANCHOR (COMMON) MARKER
wPt-2502-2B#	224.1	ANCHOR (COMMON) MARKER
wPt-4892-2B#	224.1	ANCHOR (COMMON) MARKER
gdm87-2B+	224.7	singleton
wPt-0749-2B	225.1	singleton
wPt-0891-2B	225.1	singleton
BF474250-2B	225.3	singleton
kbo-0367-2B	225.4	singleton
wmc361-2B#	225.7	ANCHOR (COMMON) MARKER
barc159-2B#	225.7	ANCHOR (COMMON) MARKER
kbo-0080-2B	225.7	singleton
kbo-0081-2B	225.7	singleton
wPt-4426-2B	225.7	singleton
wPt-3632-2B	225.7	singleton
wmc167-2B	225.7	singleton
wmc445-2B+	226.3	singleton
wPt-6894-2B	227.1	singleton
cfd50-2B+	227.8	singleton
barc310-3A	-1.3	singleton
wPt-7485-3A	-1.3	singleton
304419-3A	-1.3	singleton
wPt-3094-3A#	0	ANCHOR (COMMON) MARKER
kbo-0026-3A	0	singleton
wPt-8585-3A	0.5	singleton
wPt-3476-3A	0.5	singleton
wPt-9373-3A	0.5	singleton
wPt-0096-3A	0.5	singleton
wPt-1331-3A	0.5	singleton
wPt-0546-3A	0.5	singleton
wPt-4480-3A	0.5	singleton
barc57-3A#	2.1	ANCHOR (COMMON) MARKER
wPt-9634-3A	2.1	singleton
wPt-0419-3A	2.1	singleton
wPt-2810-3A	2.1	singleton
wPt-0714-3A	3	singleton
wPt-745076-3A	3	singleton
wPt-6204-3A	3.4	singleton
barc294-3A	3.4	singleton
wPt-3348-3A	3.9	singleton
wPt-1923-3A	3.9	singleton
wPt-1652-3A	3.9	singleton
wPt-9369-3A#	6.2	ANCHOR (COMMON) MARKER
wPt-6854-3A#	6.2	ANCHOR (COMMON) MARKER
wPt-7992-3A#	6.2	ANCHOR (COMMON) MARKER
barc12-3A#	6.5	ANCHOR (COMMON) MARKER
wPt-7955-3A	7.9	singleton
wPt-1111-3A	9.5	singleton
wPt-2938-3A	9.5	singleton
wPt-1655-3A	9.5	singleton
wPt-9222-3A	10.3	singleton
wPt-2729-3A	10.3	singleton
		singleton
gwm369-3A	-3.2	singleton
wmc532-3A	-3.2	singleton
gwm779-3A#	0	ANCHOR (COMMON) MARKER
barc321-3A+	3.4	singleton
barc45-3A#	5.8	ANCHOR (COMMON) MARKER
wmc50-3A	7.4	singleton
cfa2163-3A#	7.4	ANCHOR (COMMON) MARKER
wmc505-3A#	9.2	ANCHOR (COMMON) MARKER
gwm5-3A#	10.9	ANCHOR (COMMON) MARKER
gwm1620-3A#	15.1	ANCHOR (COMMON) MARKER
wmc388-3A	16.9	singleton
wmc625-3A	17.8	singleton
barc356-3A	17.8	singleton
barc359-3A	17.8	singleton
gwm4-3A+	17.8	singleton
wmc651-3A+	17.8	singleton
gwm32-3A#	17.8	ANCHOR (COMMON) MARKER
gwm666-3A	18.2	singleton
gwm674-3A+	18.2	singleton
cfa2234-3A#	18.2	ANCHOR (COMMON) MARKER
gwm133-3A#	18.4	ANCHOR (COMMON) MARKER
wmc664-3A#	19	ANCHOR (COMMON) MARKER
barc67-3A+	19.8	singleton
gwm720-3A	20.8	singleton
wmc489-3A+	25.8	singleton
barc324-3A	27.3	singleton
cfa2134-3A+	27.6	singleton
gwm1159-3A#	31	ANCHOR (COMMON) MARKER
gwm10-3A	31.5	singleton
gwm1121-3A	32.6	singleton
wPt-8104-3A	32.8	singleton
kbo-0159-3A	35	singleton
wPt-2202-3A	35.5	singleton
wPt-5786-3A	35.5	singleton
cfd6-3A	37.1	singleton
kbo-0061-3A	41	singleton
ksm28-3A	42.1	singleton
wPt-5886-3A	43.6	singleton
wmc428-3A#	45	ANCHOR (COMMON) MARKER
wmc264-3A	53.3	singleton
cfa2262-3A#	55.4	ANCHOR (COMMON) MARKER
wPt-6218-3A	55.6	singleton
wPt-4105-3A	55.6	singleton
wPt-5084-3A	55.7	singleton
barc197-3A	57.9	singleton
wPt-4939-3A	58.2	singleton
kbo-0235-3A#	58.4	ANCHOR (COMMON) MARKER
wPt-11619-3A#	59.1	ANCHOR (COMMON) MARKER
wPt-2756-3A#	59.9	ANCHOR (COMMON) MARKER
wPt-1119-3A#	60.2	ANCHOR (COMMON) MARKER
wPt-4859-3A	60.2	singleton
wPt-8362-3A	60.2	singleton
tPt-7209-3A	73.4	singleton
wPt-5943-3A	73.4	singleton
wPt-6956-3A	73.4	singleton
wPt-3133-3A	74.3	singleton
wPt-1092-3A	81.2	singleton
wPt-3816-3A#	82.9	ANCHOR (COMMON) MARKER
wPt-2659-3A#	82.9	ANCHOR (COMMON) MARKER
wPt-1562-3A#	82.9	ANCHOR (COMMON) MARKER
gwm497-3A+	83.1	singleton
cfa2193-3A#	83.7	ANCHOR (COMMON) MARKER
barc69-3A#	83.7	ANCHOR (COMMON) MARKER
barc206-3A+	86	singleton
wmc559-3A+	86	singleton
wPt-11559-3A	92.8	singleton
wmc153-3A+	95.7	singleton
gwm155-3A	98.2	singleton
cfa2170-3A	99.1	singleton
wmc516-3A+	99.1	singleton
gwm1217-3A	101	singleton
wPt-1339-3A	106.3	singleton
kbo-0290-3A	111.8	singleton
wPt-5173-3A#	115.3	ANCHOR (COMMON) MARKER
barc51-3A	128	singleton
wPt-6422-3A	128	singleton
wPt-5125-3A#	128.9	ANCHOR (COMMON) MARKER
tPt-7492-3A#	129	ANCHOR (COMMON) MARKER
wPt-5133-3A#	129	ANCHOR (COMMON) MARKER
cfa2076-3A#	130.4	ANCHOR (COMMON) MARKER
gwm1038-3A#	132.2	ANCHOR (COMMON) MARKER
kbo-0180-3A	135.1	singleton
wPt-1036-3A	135.4	singleton
wPt-8876-3A	138.3	singleton
wPt-4545-3A#	138.6	ANCHOR (COMMON) MARKER
wPt-3978-3A	138.6	singleton
wPt-1888-3A#	138.9	ANCHOR (COMMON) MARKER
wPt-0147-3A	141.4	singleton
wPt-0549-3A	141.4	singleton
tPt-6376-3A#	141.6	ANCHOR (COMMON) MARKER
wPt-732237-3A	141.6	singleton
wPt-4584-3A	143	singleton
barc1113-3A#	146.4	ANCHOR (COMMON) MARKER
wPt-8203-3A#	147.1	ANCHOR (COMMON) MARKER
wPt-5658-3A	147.1	singleton
kbo-0092-3A#	147.3	ANCHOR (COMMON) MARKER
wPt-9160-3A#	150.9	ANCHOR (COMMON) MARKER
barc1177-3A#	150.9	ANCHOR (COMMON) MARKER
wPt-0398-3A#	150.9	ANCHOR (COMMON) MARKER
wPt-9626-3A	150.9	singleton
wPt-3612-3A	150.9	singleton
gwm1229-3A	153	singleton
barc86-3A	153	singleton
cft132-3B	-1.6	singleton
wPt-7264-3B	-0.5	singleton
wPt-7225-3B	-0.3	singleton
wPt-1620-3B	-0.3	singleton
wPt-5522-3B	-0.3	singleton
wPt-8446-3B	-0.3	singleton
wPt-5209-3B	-0.3	singleton
gwm389-3B#	0	ANCHOR (COMMON) MARKER
cfp3236-3B	0	singleton
cfp132-3B	1.1	singleton
wPt-11419-3B	1.3	singleton
gwm1034-3B#	1.5	ANCHOR (COMMON) MARKER
kbo-0075-3B#	1.5	ANCHOR (COMMON) MARKER
cft5057-3B	1.8	singleton
cft5014-3B	1.8	singleton
wPt-7984-3B	1.9	singleton
cft5034-3B#	2.5	ANCHOR (COMMON) MARKER
cft5008-3B	2.5	singleton
cft5055-3B	2.5	singleton
cft5021-3B	2.5	singleton
cft5006-3B	2.5	singleton
cft5005-3B	2.5	singleton
cft5000-3B#	2.6	ANCHOR (COMMON) MARKER
wPt-2426-3B	3.1	singleton
tPt-1079-3B	3.3	singleton
wPt-667640-3B	3.3	singleton
wPt-8079-3B	3.5	singleton
wPt-3921-3B	3.5	singleton
wPt-1867-3B	3.5	singleton
wPt-9012-3B	3.5	singleton
barc147-3B	3.6	singleton
wPt-9303-3B	3.7	singleton
cft5036-3B#	3.9	ANCHOR (COMMON) MARKER
305799-3B	3.9	singleton
barc133-3B#	4.8	ANCHOR (COMMON) MARKER
wPt-666738-3B	4.9	singleton
wPt-742222-3B	4.9	singleton
wPt-10291-3B	4.9	singleton
kbo-0416-3B	5	singleton
wPt-3260-3B	6	singleton
wPt-744251-3B	6	singleton
cfb6008-3B	6.3	singleton
umn10-3B	6.3	singleton
cfb6011-3B	6.3	singleton
cfb6060-3B	7	singleton
cfb6018-3B	7.1	singleton
cfp5075-3B	7.1	singleton
cfb6057-3B	8	singleton
cfb6116-3B	8	singleton
cfb6127-3B	8	singleton
cfb6058-3B	8	singleton
cfp5080-3B	8	singleton
cfb6059-3B	8.1	singleton
cfb6045-3B	8.1	singleton
wPt-2757-3B	8.1	singleton
wPt-1081-3B	8.1	singleton
cfb6043-3B	8.3	singleton
cfb6128-3B	8.3	singleton
cfp5078-3B	8.3	singleton
cfb6021-3B	8.9	singleton
cfp78-3B	10.3	singleton
cfp60-3B	10.3	singleton
cs-ssr7-3B	10.6	singleton
gwm493-3B#	10.8	ANCHOR (COMMON) MARKER
BF293133_75-3B	10.8	singleton
gpw7774-3B	13.4	singleton
wPt-3536-3B	17.2	singleton
wPt-0302-3B	17.2	singleton
cfa2226-3B+	17.4	singleton
gpw3248-3B	23.5	singleton
cfd79-3B#	24.3	ANCHOR (COMMON) MARKER
barc102-3B#	26.1	ANCHOR (COMMON) MARKER
ksum76b-3B+	26.3	singleton
barc218-3B	26.6	singleton
wPt-0267-3B	26.8	singleton
wPt-4842-3B	30.5	singleton
wPt-5473-3B	30.9	singleton
wmc500-3B	35.5	singleton
wPt-8828-3B	38.5	singleton
ksm45-3B	41.8	singleton
wPt-0250-3B	42.5	singleton
kbo-0402-3B	43.3	singleton
wmc808-3B	45.7	singleton
wPt-1691-3B	45.9	singleton
wPt-0086-3B	45.9	singleton
wPt-2830-3B	46.8	singleton
wPt-9088-3B+	46.9	singleton
wPt-2720-3B+	46.9	singleton
wPt-731754-3B	47.8	singleton
wPt-8140-3B	47.8	singleton
wPt-1349-3B	47.9	singleton
wPt-6802-3B	47.9	singleton
wPt-10005-3B	47.9	singleton
wPt-8686-3B	47.9	singleton
wmc43-3B#	48.2	ANCHOR (COMMON) MARKER
wmc78-3B+	48.2	singleton
wPt-730063-3B	48.9	singleton
wPt-2766-3B	49.3	singleton
wPt-8297-3B	51.1	singleton
wPt-6474-3B	53.4	singleton
wPt-7472-3B	54.3	singleton
wPt-6239-3B	55.8	singleton
wPt-2143-3B	55.8	singleton
wPt-8592-3B+	55.8	singleton
wPt-2013-3B	58.8	singleton
wPt-4476-3B	58.8	singleton
wPt-1191-3B	58.8	singleton
wPt-1612-3B	59.3	singleton
CA499601b-3B+	68.3	singleton
tPt-1366-3B	73.1	singleton
barc75-3B	73.1	singleton
wPt-6973-3B	73.1	singleton
wPt-6235-3B	73.3	singleton
rPt-3056-3B	73.3	singleton
wPt-6604-3B	73.3	singleton
wPt-1159-3B#	76.5	ANCHOR (COMMON) MARKER
wPt-10130-3B	76.5	singleton
wPt-10530-3B	77.7	singleton
rPt-5396-3B+	78.6	singleton
gwm779-3B	79	singleton
wPt-6945-3B#	79.3	ANCHOR (COMMON) MARKER
wmc505-3B#	80.3	ANCHOR (COMMON) MARKER
wmc540-3B+	80.3	singleton
wmc777-3B+	80.3	singleton
wmc612-3B+	81.4	singleton
wPt-11570-3B	85.9	singleton
wPt-5390-3B#	86.3	ANCHOR (COMMON) MARKER
wPt-11295-3B	86.3	singleton
wmc762-3B+	87.2	singleton
wmc533-3B+	87.2	singleton
gwm144-3B+	87.2	singleton
gwm420-3B	87.5	singleton
wPt-9432-3B#	87.8	ANCHOR (COMMON) MARKER
wPt-9510-3B#	87.8	ANCHOR (COMMON) MARKER
cfd4-3B	88.5	singleton
gwm762-3B	88.9	singleton
gwm685-3B#	89.2	ANCHOR (COMMON) MARKER
gwm107-3B	89.2	singleton
gwm77-3B	90.1	singleton
wmc643-3B+	90.1	singleton
wmc625-3B#	91.2	ANCHOR (COMMON) MARKER
barc73-3B	91.2	singleton
gwm285-3B	91.2	singleton
wmc689-3B+	91.2	singleton
wmc693-3B+	91.2	singleton
cfd219-3B+	91.2	singleton
gwm376-3B	92.3	singleton
gwm1015-3B#	93.7	ANCHOR (COMMON) MARKER
gwm582c-3B+	95.5	singleton
wPt-6047-3B	97.1	singleton
kbo-0335-3B	97.1	singleton
cfa2134-3B+	97.1	singleton
wPt-5939-3B	97.8	singleton
gwm540b-3B+	98.7	singleton
wmc1-3B+	99.6	singleton
wPt-0446-3B	100.6	singleton
wPt-0544-3B	100.6	singleton
barc203-3B	101	singleton
wmc527-3B	102.9	singleton
barc268-3B+	102.9	singleton
gwm1029-3B	105.9	singleton
gwm1005-3B	107.1	singleton
barc164-3B#	111.8	ANCHOR (COMMON) MARKER
wPt-0212-3B	112.7	singleton
wmc418-3B#	113.8	ANCHOR (COMMON) MARKER
gwm131-3B	117.8	singleton
gwm802-3B#	120.9	ANCHOR (COMMON) MARKER
barc115-3B#	126.3	ANCHOR (COMMON) MARKER
barc344-3B+	129.2	singleton
cfd283-3B+	143.9	singleton
wPt-7145-3B	147.3	singleton
ksum157-3B#	149.2	ANCHOR (COMMON) MARKER
wmc291-3B+	149.9	singleton
gwm108-3B+	151.3	singleton
gwm853-3B	153.6	singleton
wPt-0384-3B#	154.4	ANCHOR (COMMON) MARKER
wPt-0036-3B#	154.4	ANCHOR (COMMON) MARKER
wPt-9577-3B#	155.3	ANCHOR (COMMON) MARKER
wPt-6785-3B	155.3	singleton
rPt-8252-3B	156.3	singleton
wPt-8480-3B	157.3	singleton
wPt-0766-3B	157.5	singleton
wPt-664981-3B	157.8	singleton
wPt-672088-3B	157.8	singleton
wPt-5358-3B	157.8	singleton
wPt-7968-3B	158.4	singleton
wPt-3678-3B	159.8	singleton
wPt-3725-3B	162.4	singleton
wPt-2698-3B#	162.9	ANCHOR (COMMON) MARKER
wPt-9049-3B#	165.4	ANCHOR (COMMON) MARKER
cfa2170-3B#	165.4	ANCHOR (COMMON) MARKER
wPt-733571-3B	165.4	singleton
gwm705-3B	167.5	singleton
barc84-3B#	172	ANCHOR (COMMON) MARKER
wPt-11691-3B	172	singleton
wPt-8363-3B	172.5	singleton
wmc326-3B#	174	ANCHOR (COMMON) MARKER
wPt-8752-3B	174.6	singleton
wPt-11049-3B	177.2	singleton
wPt-6436-3B	177.2	singleton
wPt-2491-3B#	181.6	ANCHOR (COMMON) MARKER
wPt-0345-3B	182	singleton
tPt-3621-3B	183.3	singleton
wPt-9635-3B	183.7	singleton
wPt-1472-3B	183.7	singleton
barc77-3B	183.7	singleton
wPt-0990-3B	184.4	singleton
wPt-4401-3B	185.5	singleton
wPt-6956-3B	190.6	singleton
wPt-741748-3B	190.6	singleton
tPt-7209-3B	190.6	singleton
cfd9-3B+	191	singleton
wPt-4194-3B#	193	ANCHOR (COMMON) MARKER
wPt-5947-3B#	193.1	ANCHOR (COMMON) MARKER
wPt-8559-3B#	193.1	ANCHOR (COMMON) MARKER
wPt-666802-3B	193.1	singleton
tPt-1093-3B	193.1	singleton
wPt-5943-3B	197.6	singleton
gwm1266-3B	201.6	singleton
gwm299-3B	202.5	singleton
wPt-3342-3B+	203.5	singleton
wPt-3480-3B+	204.1	singleton
wPt-8959-3B	204.1	singleton
304574-3B	204.1	singleton
wPt-7705-3B	204.1	singleton
wPt-0531-3B	204.1	singleton
wPt-9289-3B	204.1	singleton
wPt-9786-3B+	204.1	singleton
wPt-4991-3B	206.4	singleton
wPt-9488-3B#	207.8	ANCHOR (COMMON) MARKER
wPt-9989-3B	207.8	singleton
wPt-665392-3B	207.8	singleton
wPt-0668-3B	208.3	singleton
wPt-0665-3B	209.1	singleton
wPt-0751-3B+	210.2	singleton
D_348421-3B+	210.9	singleton
wPt-3085-3B	211	singleton
kbo-0226-3B	212.6	singleton
wPt-1020-3B#	212.7	ANCHOR (COMMON) MARKER
kbo-0392-3B	212.7	singleton
wPt-4412-3B	212.7	singleton
wPt-3861-3B	213	singleton
wPt-7707-3B	213	singleton
wPt-4528-3B	213	singleton
wPt-2559-3B	213	singleton
wPt-7614-3B	213	singleton
wPt-1151-3B#	213.3	ANCHOR (COMMON) MARKER
wPt-5072-3B	213.5	singleton
wPt-0244-3B	214.6	singleton
wPt-3165-3B	214.8	singleton
wPt-2172-3B	214.8	singleton
wPt-7340-3B	215.7	singleton
wPt-0343-3B+	216.2	singleton
wPt-2416-3B	216.3	singleton
gwm340-3B#	216.5	ANCHOR (COMMON) MARKER
wmc274-3B#	216.5	ANCHOR (COMMON) MARKER
gwm247-3B#	216.5	ANCHOR (COMMON) MARKER
tPt-4541-3B	216.5	singleton
psr454-3B	216.5	singleton
gwm114-3B	216.5	singleton
gwm547-3B	216.5	singleton
wPt-0280-3B#	216.7	ANCHOR (COMMON) MARKER
wPt-8352-3B	216.7	singleton
wPt-5825-3B	216.7	singleton
wPt-8983-3B	216.7	singleton
wPt-8396-3B	216.7	singleton
wPt-0995-3B	216.7	singleton
wPt-4576-3B	216.7	singleton
wPt-7627-3B	216.7	singleton
wPt-0405-3B	216.7	singleton
wPt-7956-3B	216.7	singleton
wPt-0365-3B	216.7	singleton
wPt-7266-3B	216.7	singleton
wPt-4370-3B	216.7	singleton
wPt-8141-3B	216.7	singleton
wPt-0438-3B	216.7	singleton
wPt-1822-3B	216.7	singleton
wPt-8764-3B	216.7	singleton
wPt-6961-3B	216.7	singleton
gwm181-3B#	217.2	ANCHOR (COMMON) MARKER
wmc632-3B	217.2	singleton
cnl62-3B	217.2	singleton
gwm1093-4A#	0	ANCHOR (COMMON) MARKER
gwm165-4A#	12	ANCHOR (COMMON) MARKER
gwm192-4A	13.5	singleton
gwm695-4A	14.9	singleton
gwm610-4A	19	singleton
gwm397-4A+	31	singleton
Lp-A3-4A	31.7	singleton
wmc617-4A	37.9	singleton
cfd257-4A+	37.9	singleton
wmc650-4A+	38.5	singleton
barc155a-4A	41.3	singleton
wmc517-4A	41.3	singleton
DuPw004-4A	43.6	singleton
gwm894-4A#	47	ANCHOR (COMMON) MARKER
wPt-8443-4A	47	singleton
wPt-2221-4A	47.8	singleton
wPt-4660-4A	52.8	singleton
gwm565-4A+	52.8	singleton
gwm269-4A+	52.8	singleton
dupw4-4A	53.2	singleton
ksm29-4A	53.2	singleton
barc155-4A#	54	ANCHOR (COMMON) MARKER
barc170-4A	55.4	singleton
wmc468-4A	55.4	singleton
wPt-3435-4A	56.5	singleton
gwm265-4A#	57	ANCHOR (COMMON) MARKER
wmc258-4A#	57	ANCHOR (COMMON) MARKER
gwm637-4A	58.3	singleton
wPt-7355-4A#	59.8	ANCHOR (COMMON) MARKER
barc236-4A	61.8	singleton
gwm161-4A	63.9	singleton
wmc161-4A#	69.4	ANCHOR (COMMON) MARKER
wPt-6515-4A#	69.4	ANCHOR (COMMON) MARKER
wPt-0162-4A+	69.7	singleton
kbo-0125-4A	70.2	singleton
kbo-0142-4A	83.2	singleton
kbo-0198-4A	83.2	singleton
kbo-0214-4A	83.2	singleton
wmc336-4A	83.6	singleton
wmc283-4A	84.5	singleton
wPt-2247-4A#	87.3	ANCHOR (COMMON) MARKER
wmc718-4A+	88	singleton
wPt-1550-4A	88.2	singleton
wPt-2946-4A	88.2	singleton
wPt-4240-4A	88.2	singleton
wPt-1262-4A	88.4	singleton
wPt-3401-4A	88.4	singleton
wPt-7558-4A#	88.4	ANCHOR (COMMON) MARKER
wPt-1584-4A#	89.1	ANCHOR (COMMON) MARKER
wPt-11573-4A	91.4	singleton
wPt-1091-4A	93	singleton
311417-4A	93.3	singleton
wPt-7939-4A#	93.3	ANCHOR (COMMON) MARKER
wPt-6728-4A	93.7	singleton
rPt-7285-4A	93.8	singleton
wPt-3810-4A#	93.8	ANCHOR (COMMON) MARKER
wPt-9414-4A	94	singleton
wPt-2542-4A#	95.9	ANCHOR (COMMON) MARKER
wPt-3239-4A	96.1	singleton
wPt-5249-4A#	96.1	ANCHOR (COMMON) MARKER
wPt-7289-4A	96.1	singleton
wPt-11529-4A	96.8	singleton
barc343-4A	98.3	singleton
kbo-0233-4A	99.9	singleton
wPt-1701-4A	100.2	singleton
wmc262-4A#	101.2	ANCHOR (COMMON) MARKER
barc84-4A+	101.2	singleton
cfd31-4A#	102.2	ANCHOR (COMMON) MARKER
wPt-3655-4A	102.5	singleton
wPt-7926-4A	102.5	singleton
barc135-4A#	104.9	ANCHOR (COMMON) MARKER
gwm1251-4A	104.9	singleton
wmc232-4A+	107.2	singleton
wPt-9551-4A	108.1	singleton
gwm274-4A+	110.3	singleton
wPt-2129-4A	110.4	singleton
wPt-0105-4A	110.7	singleton
wPt-3766-4A	110.7	singleton
wPt-6214-4A	110.7	singleton
wPt-9833-4A	110.7	singleton
wPt-5749-4A	110.8	singleton
wPt-4596-4A#	116	ANCHOR (COMMON) MARKER
kbo-0058-4A	116.5	singleton
wPt-7193-4A+	117	singleton
wPt-3584-4A+	117	singleton
barc70-4A+	119.1	singleton
kbo-0376-4A	119.3	singleton
kbo-0306-4A	119.6	singleton
wPt-3596-4A	119.6	singleton
wmc500-4A	121.2	singleton
wPt-1743-4A+	123.1	singleton
wPt-0538-4A	123.2	singleton
wPt-8144-4A+	124.6	singleton
wPt-731406-4A	125.2	singleton
wPt-0668-4A	125.4	singleton
wPt-2331-4A#	125.4	ANCHOR (COMMON) MARKER
wPt-9162-4A	125.4	singleton
wPt-9196-4A#	125.4	ANCHOR (COMMON) MARKER
wPt-667406-4A	126.7	singleton
wPt-7168-4A	126.7	singleton
wPt-2780-4A	127.2	singleton
wPt-2794-4A#	127.2	ANCHOR (COMMON) MARKER
wPt-2985-4A#	127.2	ANCHOR (COMMON) MARKER
wPt-3108-4A#	127.2	ANCHOR (COMMON) MARKER
wPt-3796-4A#	127.2	ANCHOR (COMMON) MARKER
wPt-669319-4A	127.2	singleton
wPt-731311-4A	127.2	singleton
wPt-8167-4A#	127.2	ANCHOR (COMMON) MARKER
wPt-8271-4A#	127.2	ANCHOR (COMMON) MARKER
wPt-8886-4A#	127.2	ANCHOR (COMMON) MARKER
wPt-9183-4A	127.2	singleton
gwm1694-4A	127.9	singleton
wPt-5099-4A	128.3	singleton
wPt-9305-4A	128.3	singleton
cfd30-4A+	128.3	singleton
wPt-5055-4A	129	singleton
kbo-0357-4A	129.1	singleton
kbo-0356-4A	129.3	singleton
wPt-6502-4A#	129.3	ANCHOR (COMMON) MARKER
wPt-7821-4A#	129.3	ANCHOR (COMMON) MARKER
wPt-3506-4A#	129.5	ANCHOR (COMMON) MARKER
wPt-4241-4A	129.5	singleton
wPt-3793-4A+	130.8	singleton
barc78-4A#	130.8	ANCHOR (COMMON) MARKER
TC85050-4A+	131.1	singleton
wPt-3449-4A#	131.2	ANCHOR (COMMON) MARKER
wPt-0798-4A	131.3	singleton
barc327-4A	131.5	singleton
wPt-7354-4A#	132	ANCHOR (COMMON) MARKER
wPt-663849-4A	133.3	singleton
psr573a-4A	133.9	singleton
wmc624-4A+	133.9	singleton
wPt-744404-4A	134.1	singleton
wPt-3876-4A+	134.2	singleton
wPt-666551-4A	134.3	singleton
kbo-0096-4A	134.6	singleton
kbo-0150-4A	134.6	singleton
wPt-4634-4A	135	singleton
wPt-1155-4A#	135.2	ANCHOR (COMMON) MARKER
wPt-4424-4A#	135.2	ANCHOR (COMMON) MARKER
wPt-9418-4A#	135.2	ANCHOR (COMMON) MARKER
wmc646-4A+	135.2	singleton
wPt-9150-4A+	135.2	singleton
wPt-5434-4A+	135.2	singleton
wPt-0833-4A+	135.2	singleton
wmc776-4A	135.4	singleton
wmc219-4A#	135.5	ANCHOR (COMMON) MARKER
psr573b-4A	136.4	singleton
wmc722-4A	136.4	singleton
wPt-0992-4A	136.5	singleton
wPt-664252-4A	136.5	singleton
wPt-669103-4A	136.5	singleton
wPt-743193-4A	136.5	singleton
wPt-743510-4A	136.5	singleton
wPt-744818-4A	136.5	singleton
wPt-1007-4A	136.7	singleton
wPt-2836-4A	136.7	singleton
wPt-3729-4A#	136.7	ANCHOR (COMMON) MARKER
wPt-5544-4A	136.7	singleton
wPt-6390-4A#	136.7	ANCHOR (COMMON) MARKER
wPt-669526-4A	136.7	singleton
wPt-732309-4A	136.7	singleton
wPt-0764-4A	136.8	singleton
wPt-7876-4A#	136.8	ANCHOR (COMMON) MARKER
wPt-8657-4A#	136.8	ANCHOR (COMMON) MARKER
wPt-8784-4A	136.8	singleton
wPt-9059-4A	136.8	singleton
wmc723-4A+	137.8	singleton
wPt-8171-4A	138.1	singleton
barc52-4A	138.4	singleton
wmc313-4A#	138.4	ANCHOR (COMMON) MARKER
wPt-0560-4A	138.4	singleton
wPt-2151-4A#	138.4	ANCHOR (COMMON) MARKER
wPt-2371-4A	138.4	singleton
wPt-731166-4A	138.4	singleton
wPt-7891-4A	138.4	singleton
wPt-8139-4A	138.4	singleton
wPt-0763-4A	138.7	singleton
wPt-6176-4A	138.7	singleton
rPt-0238-4A#	139.9	ANCHOR (COMMON) MARKER
wPt-5172-4A#	139.9	ANCHOR (COMMON) MARKER
wPt-11661-4A#	140	ANCHOR (COMMON) MARKER
wPt-667136-4A	141.2	singleton
wPt-743738-4A	141.2	singleton
wPt-9103-4A	143	singleton
wPt-9598-4A	143	singleton
wPt-7233-4B+	-32.5	singleton
wPt-4607-4B+	-32.5	singleton
wPt-8555-4B	-32.5	singleton
wPt-11509-4B	-32.5	singleton
wPt-9393-4B	-13.7	singleton
tPt-5519-4B+	-13.7	singleton
wPt-6892-4B+	-11.8	singleton
wPt-2525-4B+	-9.3	singleton
wmc710-4B#	0	ANCHOR (COMMON) MARKER
barc193-4B#	0.2	ANCHOR (COMMON) MARKER
wmc617-4B	1.1	singleton
gwm1278-4B#	1.7	ANCHOR (COMMON) MARKER
kbo-0064-4B#	1.7	ANCHOR (COMMON) MARKER
gwm1320-4B	3.7	singleton
LpxB1_1-4B	4.8	singleton
rht-B1-4B+	5.7	singleton
gwm857-4B	7	singleton
BE446304_110-4B	11.6	singleton
gwm3072-4B	13.1	singleton
gwm368-4B#	14	ANCHOR (COMMON) MARKER
kbo-0086-4B	14	singleton
gwm856-4B#	14.6	ANCHOR (COMMON) MARKER
barc20-4B#	15.2	ANCHOR (COMMON) MARKER
wPt-8892-4B#	15.7	ANCHOR (COMMON) MARKER
gwm888-4B	15.9	singleton
barc125-4B+	15.9	singleton
wPt-3991-4B+	16.2	singleton
wPt-5334-4B	16.3	singleton
wPt-5497-4B	16.3	singleton
tPt-5342-4B	16.5	singleton
wPt-0915-4B	16.5	singleton
wPt-8134-4B	17.1	singleton
wmc89-4B#	17.8	ANCHOR (COMMON) MARKER
wmc48-4B#	17.8	ANCHOR (COMMON) MARKER
ksm62-4B	17.8	singleton
psp3030-4B+	19.8	singleton
barc1045-4B+	22.5	singleton
barc1054-4B+	22.5	singleton
gdm61-4B+	22.5	singleton
wPt-5655-4B	23	singleton
kbo-0041-4B	23.3	singleton
tPt-7156-4B	23.5	singleton
wPt-0872-4B#	23.6	ANCHOR (COMMON) MARKER
wPt-4931-4B	23.6	singleton
wPt-3101-4B+	23.9	singleton
tPt-0602-4B	23.9	singleton
wPt-3908-4B	23.9	singleton
dupw23-4B+	24.4	singleton
barc337-4B	25	singleton
gwm113-4B	25.5	singleton
gwm540-4B	26.6	singleton
BE443190_94-4B	26.6	singleton
BE443253_414-4B	26.6	singleton
wPt-1491-4B	27.3	singleton
barc340-4B#	28.3	ANCHOR (COMMON) MARKER
wmc238-4B+	29.2	singleton
gwm513-4B#	29.4	ANCHOR (COMMON) MARKER
barc1174-4B+	31	singleton
gwm781-4B	35	singleton
gwm495-4B#	36.8	ANCHOR (COMMON) MARKER
gwm192-4B#	41.6	ANCHOR (COMMON) MARKER
gwm165-4B#	41.6	ANCHOR (COMMON) MARKER
wmc657-4B	41.6	singleton
wPt-2273-4B	42	singleton
wPt-2994-4B	42.2	singleton
gwm251-4B	43.9	singleton
barc227-4B+	43.9	singleton
gwm375-4B+	43.9	singleton
gwm149-4B+	43.9	singleton
barc5-4B+	48.1	singleton
kbo-0331-4B#	49	ANCHOR (COMMON) MARKER
kbo-0059-4B#	49	ANCHOR (COMMON) MARKER
kbo-0237-4B	49	singleton
wPt-664166-4B	49	singleton
kbo-0170-4B	49	singleton
wPt-6209-4B	50	singleton
wmc692-4B+	54.1	singleton
pds1-4B+	54.5	singleton
kbo-0379-4B	54.7	singleton
wmc471-4B	54.7	singleton
cfd22a-4B+	55.8	singleton
wPt-2214-4B	56.1	singleton
wPt-8092-4B	56.6	singleton
gwm1084-4B#	56.8	ANCHOR (COMMON) MARKER
kbo-0346-4B	58.7	singleton
rPt-6847-4B#	60.1	ANCHOR (COMMON) MARKER
kbo-0236-4B#	60.4	ANCHOR (COMMON) MARKER
cfd39-4B#	60.6	ANCHOR (COMMON) MARKER
wPt-7500-4B	62.2	singleton
wPt-0230-4B	62.2	singleton
wPt-8291-4B#	64.8	ANCHOR (COMMON) MARKER
wPt-3255-4B#	65.8	ANCHOR (COMMON) MARKER
wPt-11493-4B	65.8	singleton
wPt-9223-4B	65.8	singleton
wmc652-4B+	65.8	singleton
barc60-4B#	66.3	ANCHOR (COMMON) MARKER
tPt-9147-4B	66.3	singleton
wPt-7858-4B	66.3	singleton
wPt-730435-4B	66.3	singleton
wPt-729837-4B	66.3	singleton
wPt-733082-4B	66.7	singleton
wPt-8543-4B	66.9	singleton
wPt-3190-4B	67	singleton
wPt-9625-4B	69.3	singleton
wmc679-4B+	70.3	singleton
gwm6-4B#	71.5	ANCHOR (COMMON) MARKER
gwm930-4B	71.6	singleton
wmc349-4B+	71.9	singleton
wPt-5990-4B	72	singleton
wPt-663943-4B	72.2	singleton
wPt-744354-4B	72.2	singleton
wPt-665516-4B	72.2	singleton
wPt-663949-4B	72.2	singleton
wPt-668105-4B	72.2	singleton
wPt-664164-4B	72.2	singleton
wPt-664459-4B	72.2	singleton
wPt-7412-4B	72.3	singleton
kbo-0099-4B	73	singleton
gwm155-4B+	73	singleton
wmc47-4B#	73.7	ANCHOR (COMMON) MARKER
cfd54-4B#	73.7	ANCHOR (COMMON) MARKER
dupw43-4B+	74.8	singleton
gwm538-4B	75	singleton
cfa2149-4B+	81.2	singleton
wPt-6048-5A	-3.2	singleton
gwm443-5A#	0	ANCHOR (COMMON) MARKER
cfa2187-5A+	0.5	singleton
gwm154-5A#	4.2	ANCHOR (COMMON) MARKER
gwm1574-5A#	4.3	ANCHOR (COMMON) MARKER
barc316-5A#	4.3	ANCHOR (COMMON) MARKER
wPt-6964-5A	5.2	singleton
cfa2104-5A+	6.4	singleton
wmc654-5A+	7.4	singleton
wmc489-5A#	10.3	ANCHOR (COMMON) MARKER
TC91851-5A+	15.2	singleton
barc186-5A	17.5	singleton
barc303-5A#	19.3	ANCHOR (COMMON) MARKER
gpw3003-5A	19.6	singleton
gpw3049-5A	19.6	singleton
barc117-5A#	20.9	ANCHOR (COMMON) MARKER
gwm304-5A#	20.9	ANCHOR (COMMON) MARKER
gwm293-5A#	20.9	ANCHOR (COMMON) MARKER
wmc150-5A	20.9	singleton
barc358-5A	20.9	singleton
barc56-5A+	20.9	singleton
wmc705-5A+	20.9	singleton
wmc183-5A+	20.9	singleton
gwm415-5A+	20.9	singleton
wmc752-5A+	21.6	singleton
gwm129-5A	22.1	singleton
wmc96-5A#	22.2	ANCHOR (COMMON) MARKER
barc1-5A	22.2	singleton
barc180-5A#	23	ANCHOR (COMMON) MARKER
BJ262177-5A+	23.5	singleton
gwm425-5A+	24.2	singleton
gpw358-5A	25.5	singleton
gpw7218-5A	25.8	singleton
wPt-5751-5A	30.1	singleton
kbo-0293-5A	32.3	singleton
barc165-5A#	33.6	ANCHOR (COMMON) MARKER
cfa2121-5A	33.9	singleton
barc40-5A	34.8	singleton
gwm156-5A#	36.7	ANCHOR (COMMON) MARKER
barc360-5A	39.1	singleton
barc141-5A	40.6	singleton
wPt-6825-5A	45.6	singleton
wPt-4248-5A	45.6	singleton
wPt-2543-5A	45.6	singleton
gwm186-5A	47	singleton
gwm1236-5A#	52	ANCHOR (COMMON) MARKER
barc197-5A#	52.4	ANCHOR (COMMON) MARKER
gwm639-5A	74.6	singleton
cfd2-5A	78.7	singleton
barc330-5A	79	singleton
gwm617-5A	80.5	singleton
wmc415-5A	82.8	singleton
wPt-7201-5A#	83.6	ANCHOR (COMMON) MARKER
tPt-0353-5A	83.6	singleton
wPt-9094-5A	83.9	singleton
gwm6a-5A+	85.6	singleton
wmc415a-5A	86.1	singleton
wPt-11526-5A	91.9	singleton
barc151-5A#	98.6	ANCHOR (COMMON) MARKER
ksum024-5A#	100.2	ANCHOR (COMMON) MARKER
wmc388-5A	100.7	singleton
gwm666-5A+	100.7	singleton
kbo-0192-5A	103.6	singleton
gwm1570-5A#	105.4	ANCHOR (COMMON) MARKER
gpw2243-5A	105.4	singleton
wPt-730410-5A	106.8	singleton
kbo-0227-5A	109	singleton
VRN1-5A	109.9	singleton
kbo-0348-5A	112.3	singleton
barc142-5A+	122.7	singleton
barc319-5A	123.7	singleton
cfa2185-5A	125.1	singleton
barc355-5A	125.1	singleton
BG607308_101-5A	125.1	singleton
cfa2141-5A#	125.2	ANCHOR (COMMON) MARKER
barc232-5A	125.2	singleton
wmc160-5A+	125.2	singleton
cfa2163-5A	126.2	singleton
kbo-0426-5A#	126.7	ANCHOR (COMMON) MARKER
kbo-0069-5A	126.7	singleton
kbo-0298-5A	127.2	singleton
wPt-744643-5A	127.2	singleton
wmc110-5A#	131.5	ANCHOR (COMMON) MARKER
gpw2328-5A	132.5	singleton
cfd39-5A+	143.1	singleton
wPt-8262-5A#	147.7	ANCHOR (COMMON) MARKER
wPt-0152-5A+	148.4	singleton
wPt-5135-5A+	148.4	singleton
wPt-5231-5A+	148.4	singleton
kbo-0184-5A	151.8	singleton
wPt-4043-5A#	153.9	ANCHOR (COMMON) MARKER
wmc577-5A	153.9	singleton
gwm6b-5A+	154.4	singleton
gwm126-5A#	155.1	ANCHOR (COMMON) MARKER
gwm179-5A	155.1	singleton
gwm595-5A#	158	ANCHOR (COMMON) MARKER
tPt-6495-5A	161.1	singleton
tPt-4184-5A	161.2	singleton
wmc727-5A#	161.5	ANCHOR (COMMON) MARKER
wmc524-5A#	161.5	ANCHOR (COMMON) MARKER
cfa2149-5A	161.5	singleton
wPt-733910-5A	161.8	singleton
gwm291-5A	165.1	singleton
wPt-732802-5A	165.1	singleton
cfa2110-5A+	165.1	singleton
dupw043-5A+	165.7	singleton
wPt-9006-5B	-1.5	singleton
gwm443-5B#	0	ANCHOR (COMMON) MARKER
wPt-6577-5B	2.6	singleton
117474-5B	5.1	singleton
wPt-1261-5B	7	singleton
gwm234-5B#	8.8	ANCHOR (COMMON) MARKER
rPt-6127-5B	10.6	singleton
wmc376-5B	23.7	singleton
wPt-5514-5B	24.7	singleton
gwm112-5B	24.9	singleton
wPt-7114-5B	25.6	singleton
wPt-6692-5B	25.6	singleton
wPt-1753-5B	25.6	singleton
gwm1180-5B	27.8	singleton
wPt-1951-5B	33.2	singleton
wPt-4677-5B	35.7	singleton
barc128-5B#	38.8	ANCHOR (COMMON) MARKER
gwm843-5B	39.1	singleton
wPt-3663-5B	41.2	singleton
barc74-5B#	43.3	ANCHOR (COMMON) MARKER
wPt-6902-5B	43.3	singleton
gwm213-5B#	44.1	ANCHOR (COMMON) MARKER
gwm335-5B#	44.5	ANCHOR (COMMON) MARKER
gwm1108-5B	47.4	singleton
wmc759-5B+	51.8	singleton
dupw205-5B#	54	ANCHOR (COMMON) MARKER
wmc405-5B+	55.1	singleton
gwm371-5B#	56.6	ANCHOR (COMMON) MARKER
barc331-5B	56.6	singleton
gwm639-5B	57	singleton
wmc537-5B#	57.7	ANCHOR (COMMON) MARKER
gwm831-5B	63.7	singleton
wmc415-5B+	65.6	singleton
gwm499-5B#	68.1	ANCHOR (COMMON) MARKER
BE495277_339-5B	69.9	singleton
gwm554-5B+	74.4	singleton
wmc415b-5B	78.2	singleton
kbo-0077-5B	79	singleton
kbo-0435-5B	79	singleton
tPt-3719-5B	87.8	singleton
wPt-6022-5B	88.8	singleton
wPt-3661-5B	95.5	singleton
gwm1043-5B	98.1	singleton
wPt-3457-5B+	102.4	singleton
gwm777-5B	103.1	singleton
wPt-0498-5B#	108.1	ANCHOR (COMMON) MARKER
wPt-8054-5B#	111.5	ANCHOR (COMMON) MARKER
wPt-5928-5B#	111.5	ANCHOR (COMMON) MARKER
wPt-3763-5B#	111.5	ANCHOR (COMMON) MARKER
wPt-5604-5B#	111.5	ANCHOR (COMMON) MARKER
cfd7-5B	112.2	singleton
wPt-1733-5B#	112.8	ANCHOR (COMMON) MARKER
wPt-2453-5B	112.8	singleton
wPt-731879-5B	112.8	singleton
wPt-9300-5B	112.8	singleton
wPt-6989-5B+	113.4	singleton
wPt-4367-5B+	113.4	singleton
wmc75-5B+	115.7	singleton
gwm408-5B#	117.2	ANCHOR (COMMON) MARKER
wPt-5896-5B#	118.7	ANCHOR (COMMON) MARKER
wPt-3030-5B	118.7	singleton
wPt-6014-5B	118.7	singleton
wPt-3049-5B+	121.7	singleton
wPt-2707-5B+	126.9	singleton
wPt-6191-5B+	126.9	singleton
barc275-5B+	127.4	singleton
gwm604-5B+	127.9	singleton
gdm133-5B+	127.9	singleton
wmc593-5B	129.6	singleton
wPt-5803-5B	131.1	singleton
barc140-5B	134.5	singleton
barc308-5B#	135.7	ANCHOR (COMMON) MARKER
rPt-7889-5B	136.4	singleton
kbo-0309-5B	136.7	singleton
wmc160-5B#	136.8	ANCHOR (COMMON) MARKER
wPt-3329-5B	136.8	singleton
tPt-1253-5B	137.1	singleton
barc142-5B#	137.5	ANCHOR (COMMON) MARKER
gwm1246-5B#	137.5	ANCHOR (COMMON) MARKER
kbo-0117-5B	137.5	singleton
wmc99-5B	137.5	singleton
barc232-5B#	137.6	ANCHOR (COMMON) MARKER
gdm116-5B+	137.6	singleton
wmc235-5B+	138.5	singleton
wPt-8931-5B	138.6	singleton
wPt-3076-5B	138.6	singleton
wPt-664788-5B	138.6	singleton
wPt-11579-5B	140.8	singleton
barc349-5B+	142	singleton
wmc118-5B+	142	singleton
wPt-8125-5B#	142.5	ANCHOR (COMMON) MARKER
wPt-6880-5B#	145.4	ANCHOR (COMMON) MARKER
wPt-1907-5B	147.2	singleton
cfd86-5B	150.2	singleton
311891-5B	151.3	singleton
wPt-3213-5B	152.1	singleton
kbo-0220-5B	153.8	singleton
gwm1016b-5B	157.2	singleton
wmc640-5B	161.6	singleton
wPt-7006-5B	163.3	singleton
barc59-5B+	167.6	singleton
gdm101-5B+	170.3	singleton
wPt-7400-5B	172.4	singleton
gwm814-5B	173.3	singleton
CD373602_310-5B	175.2	singleton
gwm497-5B#	175.8	ANCHOR (COMMON) MARKER
wPt-11578-5B	176.7	singleton
wPt-0837-5B	177	singleton
wPt-0927-5B#	177.6	ANCHOR (COMMON) MARKER
wPt-667015-5B	177.8	singleton
barc243b-5B	177.8	singleton
gwm118-5B	177.8	singleton
barc243a-5B#	178.3	ANCHOR (COMMON) MARKER
wPt-0566-5B	184.8	singleton
wPt-0142-5B+	184.8	singleton
wPt-6971-5B+	184.8	singleton
tPt-3714-5B	185	singleton
barc144-5B	188.8	singleton
wPt-0295-5B+	194.7	singleton
wPt-0054-5B#	194.7	ANCHOR (COMMON) MARKER
wPt-7279-5B	194.7	singleton
wPt-5429-5B	194.7	singleton
wPt-2208-5B	195.2	singleton
wPt-4723-5B	195.7	singleton
wPt-2829-6A	-2	singleton
wPt-9832-6A	-2	singleton
wPt-0689-6A	-0.8	singleton
wPt-3524-6A	-0.8	singleton
wPt-5395-6A#	0	ANCHOR (COMMON) MARKER
wPt-8443-6A	0	singleton
wPt-1377-6A#	0.2	ANCHOR (COMMON) MARKER
wPt-9306-6A	0.2	singleton
wPt-9075-6A	0.2	singleton
wPt-1664-6A	0.2	singleton
wPt-0228-6A	0.2	singleton
wPt-9382-6A	0.2	singleton
wPt-4907-6A	0.2	singleton
wPt-741904-6A	0.4	singleton
wPt-1742-6A	0.4	singleton
wPt-666927-6A	0.4	singleton
wPt-5633-6A	0.4	singleton
wPt-665636-6A	0.4	singleton
wPt-731861-6A	0.4	singleton
wPt-7475-6A#	0.5	ANCHOR (COMMON) MARKER
wPt-667740-6A	0.5	singleton
tPt-6710-6A	0.7	singleton
wPt-669271-6A	0.7	singleton
wPt-669247-6A	0.8	singleton
wPt-671987-6A	1.1	singleton
wPt-732683-6A	1.5	singleton
wPt-1285-6A	1.5	singleton
wPt-9687-6A	1.5	singleton
wPt-730977-6A	1.8	singleton
wPt-2870-6A	1.8	singleton
wPt-732176-6A	1.8	singleton
wPt-732730-6A	1.8	singleton
wPt-732340-6A	1.8	singleton
wPt-732075-6A	1.8	singleton
wPt-7330-6A	1.9	singleton
wPt-732504-6A	2	singleton
wPt-4017-6A	2.1	singleton
wPt-4016-6A#	2.3	ANCHOR (COMMON) MARKER
wPt-6520-6A#	2.3	ANCHOR (COMMON) MARKER
wPt-4270-6A	2.3	singleton
wPt-7938-6A	2.3	singleton
wPt-3468-6A	2.3	singleton
wPt-2247-6A	2.3	singleton
wPt-2636-6A	2.3	singleton
wPt-6396-6A	2.3	singleton
wPt-7754-6A	2.3	singleton
wPt-2153-6A+	4.3	singleton
gwm459-6A#	4.8	ANCHOR (COMMON) MARKER
wPt-2426-6A+	4.9	singleton
wPt-0864-6A	4.9	singleton
gwm334-6A#	5.1	ANCHOR (COMMON) MARKER
wPt-8006-6A	5.2	singleton
wPt-731054-6A	6.1	singleton
wPt-730142-6A	6.1	singleton
wPt-731077-6A	6.1	singleton
wPt-732611-6A	6.1	singleton
wPt-9572-6A	9.3	singleton
tPt-C131-6A+	10.4	singleton
wPt-4589-6A	11.8	ANCHOR (COMMON) MARKER
wPt-5964-6A	12.7	ANCHOR (COMMON) MARKER
wPt-7663-6A+	13	singleton
gwm719-6A	16	ANCHOR (COMMON) MARKER
wPt-7486-6A	17.8	singleton
kbo-0136-6A	18.8	singleton
wPt-0259-6A	18.8	singleton
kbo-0132-6A	20.5	singleton
kbo-0130-6A	20.5	singleton
kbo-0131-6A	20.5	singleton
wPt-2822-6A+	23.9	singleton
wPt-5652-6A	27.7	singleton
wPt-7616-6A	27.7	singleton
rPt-9065-6A	28	singleton
tPt-2833-6A	28	singleton
wPt-6904-6A	28	singleton
tPt-0877-6A	28	singleton
wPt-3965-6A+	28.8	singleton
wPt-7623-6A+	28.8	singleton
barc23-6A#	28.9	ANCHOR (COMMON) MARKER
Gli-6A	28.9	singleton
kbo-0109-6A	29	singleton
wmc630-6A	29	singleton
gwm1573-6A	29	ANCHOR (COMMON) MARKER
ksum98-6A	29.1	singleton
gwm1009-6A#	29.2	ANCHOR (COMMON) MARKER
CD491758_81-6A	30.3	singleton
kbo-0079-6A	34.2	singleton
wPt-8833-6A	34.5	singleton
wPt-3091-6A	34.5	singleton
kbo-0383-6A	34.5	singleton
wPt-0357-6A	34.5	singleton
gwm1040-6A	35.4	ANCHOR (COMMON) MARKER
wPt-7599-6A	36.5	singleton
wPt-3202-6A	36.5	singleton
kbo-0053-6A	37.8	singleton
wPt-9584-6A	38.8	ANCHOR (COMMON) MARKER
wPt-9829-6A	39.6	singleton
wPt-3043-6A	39.6	singleton
gwm1296-6A	40.5	singleton
barc3-6A	41.8	singleton
wPt-2077-6A	45.1	singleton
psp3009.3-6A+	45.4	singleton
wPt-0139-6A	48.4	ANCHOR (COMMON) MARKER
wPt-731442-6A	48.6	singleton
wPt-5834-6A	48.9	singleton
gwm82-6A	53.1	singleton
barc37-6A	53.4	singleton
barc171-6A	53.8	singleton
barc195-6A+	57.4	singleton
barc146-6A#	58.7	ANCHOR (COMMON) MARKER
gwm132-6A#	59.8	ANCHOR (COMMON) MARKER
cfd80-6A+	59.8	singleton
barc1071-6A+	59.8	singleton
gwm786-6A#	60.6	ANCHOR (COMMON) MARKER
BF483631-6A+	61.8	singleton
gwm4675-6A	64.2	ANCHOR (COMMON) MARKER
wmc748-6A+	64.6	singleton
barc118-6A	64.8	singleton
gwm356-6A#	65.1	ANCHOR (COMMON) MARKER
barc1077-6A	67.5	singleton
barc107-6A	68.6	singleton
barc1165-6A	70	singleton
BJ261821-6A+	71.1	singleton
cfa2164-6A	72.8	singleton
wmc163-6A+	78.4	singleton
barc113-6A#	80.4	ANCHOR (COMMON) MARKER
wmc256-6A#	81.1	ANCHOR (COMMON) MARKER
gwm1150-6A#	84.3	ANCHOR (COMMON) MARKER
wPt-2014-6A	93.3	singleton
wPt-2823-6A	95	singleton
tPt-4209-6A#	95.3	ANCHOR (COMMON) MARKER
wmc553-6A#	95.5	ANCHOR (COMMON) MARKER
barc204-6A	95.8	singleton
wmc201-6A	95.8	singleton
gwm570-6A	96.3	singleton
wmc179-6A#	98.1	ANCHOR (COMMON) MARKER
barc353-6A#	100.7	ANCHOR (COMMON) MARKER
barc351-6A	104.2	singleton
gwm1017-6A	108.4	singleton
wPt-7572-6A	111.9	singleton
gwm169-6A#	114.1	ANCHOR (COMMON) MARKER
BE483091_472-6A	122.8	singleton
cfa2114-6A#	125.5	ANCHOR (COMMON) MARKER
gwm617-6A#	125.7	ANCHOR (COMMON) MARKER
kbo-0129-6A#	126.9	ANCHOR (COMMON) MARKER
kbo-0336-6A	126.9	singleton
wmc580-6A#	127.3	ANCHOR (COMMON) MARKER
gwm427-6A#	127.4	ANCHOR (COMMON) MARKER
gwm1089-6A#	131	ANCHOR (COMMON) MARKER
wPt-0502-6A	131	singleton
wPt-2632-6A	131.3	singleton
kbo-0137-6A	131.3	singleton
kbo-0242-6A	133	singleton
wPt-732328-6A	133.3	singleton
wPt-9474-6A	133.3	singleton
wPt-731854-6A	133.3	singleton
wPt-3650-6A#	134.5	ANCHOR (COMMON) MARKER
wPt-4229-6A	134.6	singleton
kbo-0091-6A	135	singleton
kbo-0317-6A	135	singleton
wPt-732741-6A	135.4	singleton
dupw167-6A#	135.9	ANCHOR (COMMON) MARKER
wPt-1661-6A	135.9	singleton
wPt-5654-6A	136	singleton
wPt-0358-6A	136.1	singleton
wPt-1642-6A	136.1	singleton
wPt-731203-6A	136.3	singleton
cfd2-6A	136.7	singleton
barc104-6A	136.7	singleton
wPt-3247-6A#	137.1	ANCHOR (COMMON) MARKER
wPt-9000-6A	137.1	singleton
wPt-4663-6A	137.6	singleton
wPt-5696-6A	137.7	singleton
wPt-8124-6A	138.6	singleton
tPt-3786-6A	139.4	singleton
wPt-8373-6A	140.4	singleton
wPt-11612-6A	140.4	singleton
tPt-7761-6A	142	singleton
wPt-7655-6A	143	singleton
wPt-6678-6A	143	singleton
tPt-6661-6A	143	singleton
wPt-11668-6A	143	singleton
wPt-2877-6A	143	singleton
wPt-7204-6A	143	singleton
wPt-3524-6B	-12.4	singleton
wPt-0689-6B	-12.4	singleton
gwm613-6B#	0	ANCHOR (COMMON) MARKER
dupw217-6B	0	singleton
ksm45-6B	0	singleton
wPt-0351a-6B#	3.4	ANCHOR (COMMON) MARKER
wPt-2133-6B	3.4	singleton
wPt-3116-6B#	5.1	ANCHOR (COMMON) MARKER
wPt-2689-6B#	5.1	ANCHOR (COMMON) MARKER
wPt-6994-6B#	5.1	ANCHOR (COMMON) MARKER
wPt-3304-6B#	5.1	ANCHOR (COMMON) MARKER
wPt-0245-6B#	5.1	ANCHOR (COMMON) MARKER
wPt-1852-6B#	5.1	ANCHOR (COMMON) MARKER
wPt-9595-6B	5.1	singleton
wPt-9468-6B	5.1	singleton
wPt-2991-6B	5.1	singleton
wPt-8232-6B	5.1	singleton
wPt-7777-6B	5.1	singleton
wPt-7582-6B	5.1	singleton
wPt-9532-6B	5.1	singleton
wPt-8336-6B	5.1	singleton
wPt-1547-6B	5.1	singleton
wPt-8239-6B#	6.2	ANCHOR (COMMON) MARKER
wPt-4678-6B#	6.2	ANCHOR (COMMON) MARKER
wPt-7662-6B	6.2	singleton
wPt-6497-6B	6.2	singleton
wPt-0882-6B	6.2	singleton
wPt-0151-6B	6.2	singleton
wPt-3800-6B	6.2	singleton
wPt-6293-6B#	9.4	ANCHOR (COMMON) MARKER
wPt-5979-6B	9.4	singleton
wPt-6988-6B	9.4	singleton
wPt-2987-6B	9.4	singleton
wPt-741533-6B	9.4	singleton
wPt-8641-6B	10.4	singleton
wPt-7203-6B	10.7	singleton
kbo-0250-6B	10.7	singleton
wPt-6282-6B	10.7	singleton
wPt-4031-6B	12.3	singleton
wPt-9990-6B#	12.8	ANCHOR (COMMON) MARKER
wPt-3130-6B#	12.8	ANCHOR (COMMON) MARKER
wPt-4720-6B#	12.8	ANCHOR (COMMON) MARKER
wPt-5383-6B#	12.8	ANCHOR (COMMON) MARKER
wPt-4386-6B#	12.8	ANCHOR (COMMON) MARKER
wPt-7150-6B#	12.8	ANCHOR (COMMON) MARKER
wPt-0562-6A+	12.8	singleton
wPt-3031-6B	12.8	singleton
wPt-3857-6B	12.8	singleton
wPt-1922-6B	12.8	singleton
wPt-6563-6B	12.8	singleton
wPt-11648-6B	12.8	singleton
wPt-8563-6B	12.8	singleton
wPt-9015-6B	12.8	singleton
wPt-2714-6B#	14.2	ANCHOR (COMMON) MARKER
wPt-7343-6B	14.2	singleton
wPt-5673-6B	14.7	singleton
wPt-3424-6B	16.5	singleton
wPt-0073-6B	16.5	singleton
wPt-1725-6B	16.5	singleton
wPt-0939-6B	16.7	singleton
kbo-0204-6B	17.4	singleton
wmc486-6B#	17.9	ANCHOR (COMMON) MARKER
wmc297-6B+	20.1	singleton
wPt-733609-6B	21.5	singleton
wPt-4564-6B	21.5	singleton
wPt-6594-6B	21.5	singleton
wPt-4900-6B#	21.7	ANCHOR (COMMON) MARKER
wPt-6916-6B	22	singleton
wPt-743200-6B	23.5	singleton
wPt-7954-6B+	23.6	singleton
wPt-2095-6B	24.5	singleton
wPt-3376-6B+	24.5	singleton
wPt-3526-6B+	24.5	singleton
wPt-1437-6B#	24.7	ANCHOR (COMMON) MARKER
wPt-1241-6B+	35.8	singleton
wPt-5256-6B#	36.6	ANCHOR (COMMON) MARKER
wPt-8814-6B	36.6	singleton
rPt-1040-6B	37.5	singleton
wPt-1185-6B	37.5	singleton
wPt-7935a-6B	37.8	singleton
wPt-7748-6B	39.1	singleton
wPt-664250-6B	39.5	singleton
wPt-730563-6B	39.5	singleton
wPt-6017-6B#	40	ANCHOR (COMMON) MARKER
wPt-8153-6B#	40	ANCHOR (COMMON) MARKER
wPt-7795-6B	40	singleton
wPt-5838-6B+	40	singleton
wPt-6207-6B	40.9	singleton
wPt-6292-6B	41.1	singleton
tPt-3506-6B+	43.2	singleton
tPt-4887-6B+	43.2	singleton
wPt-7576-6B+	43.2	singleton
wPt-4858-6B+	43.2	singleton
wPt-1830-6B	43.6	singleton
wPt-0470-6B	43.8	singleton
wPt-2297-6B	43.8	singleton
wPt-8264-6B	44.2	singleton
wPt-11542-6B	45.7	singleton
wPt-9209-6B	46	singleton
kbo-0421-6B	46	singleton
wPt-0383-6B	46	singleton
wPt-0554-6B#	48	ANCHOR (COMMON) MARKER
cfd13-6B+	48.1	singleton
wPt-11554-6B	48.7	singleton
TC85035-6B+	48.8	singleton
wPt-5408-6B	49.2	singleton
wPt-8412-6B	49.2	singleton
Gli-B2-6B+	50.3	singleton
wPt-3309-6B#	50.5	ANCHOR (COMMON) MARKER
wPt-5333a-6B#	50.6	ANCHOR (COMMON) MARKER
tPt-2451-6B+	50.6	singleton
wPt-3606-6B+	50.6	singleton
tPt-C214-6B+	51	singleton
gwm132-6B#	51.3	ANCHOR (COMMON) MARKER
gwm390-6B	51.4	singleton
BJ236800-6B+	52.1	singleton
gwm705-6B+	52.3	singleton
wPt-6435-6B	52.5	singleton
wPt-4742-6B#	52.9	ANCHOR (COMMON) MARKER
wPt-666224-6B	52.9	singleton
CA741546-6B+	52.9	singleton
gwm508-6B#	53.6	ANCHOR (COMMON) MARKER
wPt-9667-6B	53.6	singleton
wPt-744396-6B	53.6	singleton
kbo-0347-6B	53.6	singleton
wPt-669130-6B	53.6	singleton
wPt-3409-6B	53.9	singleton
gwm768-6B	53.9	singleton
wPt-5333b-6B#	55.5	ANCHOR (COMMON) MARKER
wmc597-6B+	55.6	singleton
wPt-7540-6B	56.8	singleton
TC85303-6B+	57	singleton
wPt-9971-6B#	58	ANCHOR (COMMON) MARKER
wPt-2479-6B#	58	ANCHOR (COMMON) MARKER
wPt-2587-6B	58	singleton
wPt-2400-6B	58	singleton
wPt-11560-6B	59.3	singleton
cfd0001-6B+	59.7	singleton
wPt-8194-6B#	60.3	ANCHOR (COMMON) MARKER
wPt-7846-6B#	60.3	ANCHOR (COMMON) MARKER
wPt-2800-6B	60.3	singleton
kbo-0337-6B	60.3	singleton
wPt-0052-6B	60.3	singleton
TC85037-6B+	61.3	singleton
wmc494-6B#	61.4	ANCHOR (COMMON) MARKER
TC65966-6B+	62.4	singleton
wPt-8783-6B	62.6	singleton
barc14-6B#	63.4	ANCHOR (COMMON) MARKER
gdm113-6B+	63.4	singleton
TC84481-6B+	63.6	singleton
wPt-3666-6B	64.8	singleton
gwm518-6B#	65.3	ANCHOR (COMMON) MARKER
wPt-6247-6B#	67.4	ANCHOR (COMMON) MARKER
wPt-4893-6B	67.4	singleton
barc68-6B	67.4	singleton
TC80528-6B+	68	singleton
wPt-8721-6B#	69.1	ANCHOR (COMMON) MARKER
barc1169-6B	69.2	singleton
wPt-7489-6B	71.1	singleton
barc101-6B#	71.7	ANCHOR (COMMON) MARKER
BJ213673-6B+	72.8	singleton
wmc398-6B#	73.8	ANCHOR (COMMON) MARKER
[truncated: 534 more rows]
